# Supplementary material for: Omega-9 Modifies Viscoelasticity and Augments Bone Strength and Architecture in a High-Fat Diet-Fed Murine Model
Source: Nutrients. 2022 Jul 31;14(15):3165. doi: 10.3390/nu14153165 (PMC9370223; doi:10.3390/nu14153165)
Supplement: Supplementary file 1 [file nutrients-14-03165-s001.zip]

Archive with 1 entries (1 files):
- nutrients-1832278-supplementary.pdf
